# Supplementary material for: Coumarin-Chalcone Hybrids as Inhibitors of MAO-B: Biological Activity and In Silico Studies
Source: Molecules. 2021 Apr 22;26(9):2430. doi: 10.3390/molecules26092430 (PMC8122463; doi:10.3390/molecules26092430)
Supplement: Supplementary file 1 [file molecules-26-02430-s001.zip]

Archive with 1 entries (1 files):
- molecules-1187731-supplementary.pdf
